# Supplementary material for: Objective quantification of the food proximity effect on grapes, chocolate and cracker consumption in a Swedish high school. A temporal analysis
Source: PLoS One. 2017 Aug 10;12(8):e0182172. doi: 10.1371/journal.pone.0182172 (PMC5552216; doi:10.1371/journal.pone.0182172)
Supplement: S2 Dataset — Data on the size and time of each serving, for each participant. (XLSX) [file pone.0182172.s002.xlsx]

## Sheet: Time series
Subject	Experiment	Snack	Time	Weight	Kcal
2	Distal	RiceCrackers	0:00:00	22	80.52
1	Distal	Grapes	0:00:00.534000	137	102.75
7	Distal	Grapes	0:00:10.710000	25	18.75
1	Distal	Chocolate	0:00:15.382000	72	331.2
2	Distal	Grapes	0:00:17.450000	140	105
12	Distal	Grapes	0:00:29.328000	73	54.75
3	Distal	Grapes	0:00:50.916000	156	117
18	Distal	Grapes	0:00:50.996000	87	65.25
25	Distal	Grapes	0:00:51.983000	177	132.75
7	Distal	Chocolate	0:00:55.488000	21	96.6
14	Distal	Chocolate	0:00:57.996000	90	414
23	Distal	Grapes	0:01:06.166000	134	100.5
16	Distal	Chocolate	0:01:25.996000	93	427.8
24	Distal	Grapes	0:01:28.420000	18	13.5
6	Distal	Grapes	0:01:29.888000	104.5	78.375
25	Distal	Chocolate	0:01:35.996000	91	418.6
24	Distal	Grapes	0:01:37.162000	104.5	78.375
14	Distal	Grapes	0:01:43.067000	158	118.5
18	Distal	RiceCrackers	0:01:43.802000	16	58.56
6	Distal	RiceCrackers	0:01:55.079000	21	76.86
24	Distal	Chocolate	0:01:56.996000	54	248.4
16	Distal	Grapes	0:01:59.996000	142	106.5
14	Distal	RiceCrackers	0:02:12.128000	9	32.94
8	Distal	Grapes	0:02:16.996000	77	57.75
26	Distal	RiceCrackers	0:02:21.539000	19	69.54
9	Distal	Chocolate	0:02:29.179000	56	257.6
9	Distal	Grapes	0:02:42.426000	84	63
8	Distal	RiceCrackers	0:02:42.559000	9	32.94
26	Distal	Grapes	0:02:42.996000	140	105
22	Distal	Chocolate	0:02:53.537000	84	386.4
15	Distal	Grapes	0:02:57.140000	144	108
20	Distal	Chocolate	0:03:03.981000	93	427.8
22	Distal	Grapes	0:03:11.021000	102	76.5
4	Distal	RiceCrackers	0:03:14.158000	26	95.16
21	Distal	Grapes	0:03:26.536000	61	45.75
7	Distal	RiceCrackers	0:03:28.204000	12	43.92
4	Distal	Grapes	0:03:28.738000	130	97.5
4	Distal	Chocolate	0:03:40.083000	79	363.4
10	Distal	Grapes	0:03:46.489000	99	74.25
5	Distal	Grapes	0:04:13.081000	141	105.75
21	Distal	Chocolate	0:04:28.464000	75	345
13	Distal	RiceCrackers	0:04:32.567000	18	65.88
17	Distal	Chocolate	0:04:42.043000	68	312.8
21	Distal	RiceCrackers	0:05:04.532000	20	73.2
2	Distal	Grapes	0:09:27.923000	110	82.5
6	Distal	Grapes	0:14:32.688000	121	90.75
24	Distal	Chocolate	0:14:33.922000	76	349.6
15	Distal	Grapes	0:14:46.802000	138	103.5
24	Distal	Grapes	0:14:47.836000	127	95.25
6	Distal	RiceCrackers	0:14:47.903000	31	113.46
4	Distal	RiceCrackers	0:15:18.455000	32	117.12
1	Distal	RiceCrackers	0:15:20.001000	14	51.24
6	Distal	Chocolate	0:15:27.996000	95	437
23	Distal	Grapes	0:15:31.511000	89	66.75
1	Distal	Grapes	0:15:36.050000	146	109.5
4	Distal	Grapes	0:15:41.210000	136	102
16	Distal	Grapes	0:15:58.938000	152	114
5	Distal	Grapes	0:16:05.579000	72	54
2	Distal	Grapes	0:16:17.791000	169	126.75
17	Distal	Grapes	0:16:23.229000	165	123.75
17	Distal	Chocolate	0:16:38.211000	55	253
9	Distal	Grapes	0:17:13.545000	119	89.25
26	Distal	Grapes	0:17:27.726000	153	114.75
8	Distal	RiceCrackers	0:17:31.162000	8	29.28
18	Distal	Grapes	0:17:50.248000	67	50.25
18	Distal	RiceCrackers	0:18:10.034000	18	65.88
18	Distal	Chocolate	0:18:18.542000	28	128.8
14	Distal	Grapes	0:24:45.654000	98	73.5
25	Distal	Grapes	0:24:46.254000	85	63.75
25	Distal	RiceCrackers	0:25:11.479000	21	76.86
13	Distal	Chocolate	0:25:28.029000	52	239.2
7	Distal	Grapes	0:26:37.898000	106	79.5
2	Distal	Grapes	0:26:40.300000	131	98.25
4	Distal	RiceCrackers	0:27:41.282000	32	117.12
20	Distal	Chocolate	0:27:44.330000	49	225.4
22	Distal	RiceCrackers	0:27:55.241000	28	102.48
22	Distal	Grapes	0:28:12.658000	144	108
1	Distal	Grapes	0:44:09.794000	151	113.25
21	Distal	Grapes	0:44:17.436000	113.5	85.125
22	Distal	Grapes	0:44:26.311000	113.5	85.125
5	Distal	Grapes	0:44:27.445000	111	83.25
15	Distal	RiceCrackers	0:44:34.919000	15	54.9
14	Distal	Chocolate	0:44:40.625000	43	197.8
22	Distal	RiceCrackers	0:44:44.396000	30	109.8
25	Distal	RiceCrackers	0:44:51.401000	32	117.12
9	Distal	Grapes	0:45:01.778000	196	147
14	Distal	RiceCrackers	0:45:06.384000	13	47.58
16	Distal	RiceCrackers	0:47:43.993000	9	32.94
16	Distal	Chocolate	0:47:48.931000	40	184
18	Distal	RiceCrackers	0:49:26.504000	23	84.18
26	Distal	RiceCrackers	0:49:29.207000	29	106.14
8	Distal	RiceCrackers	0:49:34.779000	12	43.92
18	Distal	Chocolate	0:49:36.047000	12	55.2
7	Proximal	Chocolate	0:00:00	53	243.8
4	Proximal	Chocolate	0:00:01.685000	52	239.2
15	Proximal	RiceCrackers	0:00:03.719000	36	131.76
2	Proximal	Chocolate	0:00:09.493000	52	239.2
6	Proximal	RiceCrackers	0:00:09.827000	30	109.8
13	Proximal	RiceCrackers	0:00:10	44	161.04
10	Proximal	Chocolate	0:00:10.802000	139	639.4
18	Proximal	Chocolate	0:00:11.769000	71	326.6
3	Proximal	Chocolate	0:00:14.263000	54	248.4
4	Proximal	Grapes	0:00:20.237000	79.5	59.625
12	Proximal	Grapes	0:00:20.878000	74	55.5
5	Proximal	Chocolate	0:00:27.852000	78	358.8
9	Proximal	RiceCrackers	0:00:28.977000	19	69.54
2	Proximal	RiceCrackers	0:00:31.748000	32	117.12
7	Proximal	Grapes	0:00:32	64	48
6	Proximal	Grapes	0:00:35.452000	79.5	59.625
12	Proximal	Chocolate	0:00:36.527000	78	358.8
10	Proximal	RiceCrackers	0:00:37.828000	20	73.2
5	Proximal	RiceCrackers	0:00:43.167000	23	84.18
15	Proximal	Grapes	0:00:50.199000	92	69
4	Proximal	RiceCrackers	0:00:50.900000	36	131.76
9	Proximal	Chocolate	0:00:53.601000	181	832.6
18	Proximal	Grapes	0:01:03.020000	63	47.25
11	Proximal	Chocolate	0:01:07.324000	95	437
16	Proximal	RiceCrackers	0:01:12	16	58.56
8	Proximal	Grapes	0:01:13.763000	63	47.25
9	Proximal	Grapes	0:01:18.292000	84	63
16	Proximal	Chocolate	0:01:32	18	82.8
11	Proximal	Grapes	0:01:34.083000	96	72
14	Proximal	Grapes	0:02:12.421000	37	27.75
2	Proximal	Grapes	0:02:16.417000	65	48.75
1	Proximal	Grapes	0:04:36.888000	39	29.25
1	Proximal	RiceCrackers	0:04:54.906000	16	58.56
6	Proximal	Grapes	0:05:43.754000	168	126
4	Proximal	RiceCrackers	0:06:06.342000	21	76.86
4	Proximal	Grapes	0:06:19.322000	82	61.5
15	Proximal	Grapes	0:06:20.088000	40	30
6	Proximal	Chocolate	0:06:20.990000	86	395.6
16	Proximal	Grapes	0:07:54	62	46.5
1	Proximal	Grapes	0:08:35.488000	81	60.75
1	Proximal	Chocolate	0:08:48.668000	19	87.4
7	Proximal	Grapes	0:08:50	104	78
1	Proximal	RiceCrackers	0:08:59.645000	16	58.56
13	Proximal	Grapes	0:09:51	46	34.5
2	Proximal	RiceCrackers	0:10:43.681000	54	197.64
16	Proximal	Grapes	0:11:09	61	45.75
15	Proximal	Grapes	0:11:13.508000	63	47.25
2	Proximal	Grapes	0:11:15.078000	24	18
18	Proximal	Grapes	0:11:25.396000	92.5	69.375
5	Proximal	Grapes	0:11:33.403000	92.5	69.375
13	Proximal	Chocolate	0:12:01	14	64.4
7	Proximal	Grapes	0:12:20	87	65.25
13	Proximal	RiceCrackers	0:12:26	11	40.26
6	Proximal	Grapes	0:12:47.268000	92	69
15	Proximal	Grapes	0:13:00.413000	56	42
9	Proximal	Grapes	0:13:31.110000	66	49.5
15	Proximal	RiceCrackers	0:14:36.974000	15	54.9
4	Proximal	Grapes	0:15:05.537000	114.5	85.875
1	Proximal	Grapes	0:15:15.413000	114.5	85.875
4	Proximal	RiceCrackers	0:15:33.464000	31	113.46
1	Proximal	RiceCrackers	0:15:53.384000	12	43.92
1	Proximal	Chocolate	0:16:03.127000	25	115
6	Proximal	Grapes	0:16:45.902000	166	124.5
6	Proximal	Chocolate	0:17:09.725000	89	409.4
15	Proximal	Grapes	0:18:06.813000	47	35.25
13	Proximal	Grapes	0:18:28	36	27
7	Proximal	Chocolate	0:18:32	31	142.6
16	Proximal	Chocolate	0:18:42	26	119.6
13	Proximal	Grapes	0:18:44	28	21
15	Proximal	RiceCrackers	0:19:12.944000	17	62.22
3	Proximal	Grapes	0:19:49.880000	62	46.5
10	Proximal	Chocolate	0:20:01.067000	44	202.4
12	Proximal	Chocolate	0:20:12.838000	64	294.4
4	Proximal	RiceCrackers	0:21:16.467000	24	87.84
4	Proximal	Grapes	0:21:41.491000	56	42
13	Proximal	Chocolate	0:21:43	31	142.6
15	Proximal	Chocolate	0:22:05.613000	32	147.2
6	Proximal	Grapes	0:22:50.892000	153	114.75
2	Proximal	Chocolate	0:22:58.834000	35	161
1	Proximal	RiceCrackers	0:23:09.411000	27	98.82
15	Proximal	Grapes	0:25:49.499000	94	70.5
3	Proximal	Grapes	0:26:01.978000	66	49.5
4	Proximal	Grapes	0:27:04.274000	66	49.5
4	Proximal	RiceCrackers	0:27:16.519000	21	76.86
15	Proximal	RiceCrackers	0:28:55.415000	5	18.3
1	Proximal	Grapes	0:29:48.668000	122	91.5
6	Proximal	Grapes	0:30:03.049000	123	92.25
2	Proximal	RiceCrackers	0:30:31.110000	35	128.1
15	Proximal	RiceCrackers	0:30:46.924000	14	51.24
7	Proximal	Grapes	0:30:48	56	42
18	Proximal	RiceCrackers	0:31:04.650000	24	87.84
10	Proximal	Grapes	0:31:06.952000	55	41.25
16	Proximal	Chocolate	0:31:14	41	188.6
14	Proximal	Grapes	0:31:20.332000	49	36.75
16	Proximal	Grapes	0:31:25	15	11.25
4	Proximal	Grapes	0:31:36.707000	56	42
13	Proximal	Grapes	0:31:52	32	24
4	Proximal	RiceCrackers	0:33:21.443000	15	54.9
3	Proximal	Grapes	0:33:59.879000	124	93
15	Proximal	RiceCrackers	0:34:02.849000	4	14.64
12	Proximal	RiceCrackers	0:34:03.392000	15	54.9
4	Proximal	Grapes	0:35:51.824000	37	27.75
15	Proximal	RiceCrackers	0:36:51.581000	4	14.64
15	Proximal	RiceCrackers	0:37:17.473000	3	10.98
13	Proximal	Grapes	0:40:30	45	33.75
16	Proximal	Grapes	0:40:52	45	33.75
4	Proximal	Grapes	0:41:12.404000	53	39.75
15	Proximal	RiceCrackers	0:41:41.264000	1	3.66
15	Proximal	RiceCrackers	0:41:42.632000	2	7.32
11	Proximal	RiceCrackers	0:41:47.546000	19	69.54
11	Proximal	Grapes	0:42:08.958000	84	63
15	Proximal	RiceCrackers	0:43:03.545000	9	32.94
13	Proximal	RiceCrackers	0:45:55	3	10.98
7	Proximal	RiceCrackers	0:46:11	7	25.62
13	Proximal	RiceCrackers	0:48:49	13	47.58
13	Proximal	Grapes	0:52:34	18	13.5
7	Proximal	RiceCrackers	0:52:47	2	7.32
14	Proximal	Grapes	0:53:17.513000	28	21
13	Proximal	RiceCrackers	0:53:52	9	32.94
7	Proximal	Chocolate	0:54:56	21	96.6
7	Proximal	Chocolate	0:57:59	2	9.2
13	Proximal	Chocolate	0:58:07	37	170.2
12	Proximal	RiceCrackers	0:58:27.116000	4	14.64
